# Supplementary material for: Bentonite-Based Functional Nanoclay Enhances Bacteriophage Therapy against Enteric Infections via Toxin Adsorption and Microbiome Recovery
Source: Biomater Res. 2026 Jan 29;30:0310. doi: 10.34133/bmr.0310 (PMC12852568; doi:10.34133/bmr.0310)
Supplement: Supplementary 1 — Figs. S1 to S4 Table S1 Movie S1 [file bmr.0310.f1.zip]

Archive with 2 entries (2 files):
- Supplementary data.docx
- Supplementary Video.mp4
